# Supplementary material for: Innate immune responses induced by the saponin adjuvant Matrix-M in specific pathogen free pigs
Source: Vet Res. 2017 May 22;48:30. doi: 10.1186/s13567-017-0437-2 (PMC5441066; doi:10.1186/s13567-017-0437-2)
Supplement: Supplementary file 1 — Additional file 1. Gene expression in pooled blood samples from pigs administered Matrix-M or saline. The gene expression was analysed by a qPCR plate array in pooled blood samples collected at 0, 18, 30 h, 2 and 3 days after administration of Matrix-M (4 pigs) or saline (4 pigs). The relative gene expression is given as FC for each experimental group relative to 0 h (FC = 1). These values are then used to compare the gene expression after Matrix-M administration in relation to that after administration of saline. [file 13567_2017_437_MOESM1_ESM.xlsx]

## Sheet: Blad1
	MATRIX-M vs 0h								SALINE vs 0h								MATRIX-M vs SALINE
	0h	18h	30h	2d	3d	5d			0h	18h	30h	2d	3d	5d			0h	18h	30h	2d	3d	5d
Gene name	#1-4	#1-4	#1-4	#1-4	#1-4	#1-4		Gene name	#5-8	#5-8	#5-8	#5-8	#5-8	#5-8		Gene name	#1-4	#1-4	#1-4	#1-4	#1-4	#1-4
APCS	nd	nd	nd	nd	nd	nd		APCS	nd	nd	nd	nd	nd	nd		APCS	nd	nd	nd	nd	nd	nd
C3	1	5.09802	7.03261	1.93881	0.909889	3.10759		C3	1	1.54187	4.21048	1.36697	1.10464	0.916287		C3	1	3.30638	1.67026	1.41833	0.823701	3.3915
C5AR1	1	3.60978	2.63214	1.23956	1.15099	2.34578		C5AR1	1	1.90276	2.64178	1.29157	1.15618	1.11442		C5AR1	1	1.89713	0.996351	0.959727	0.995511	2.10494
CASP1	1	1.18288	1.17651	1.13247	0.927874	1.22204		CASP1	1	0.91	1.66005	1.35269	1.26454	1.26487		CASP1	1	1.29987	0.708718	0.837199	0.733765	0.966137
CCL2	1	nd	2.50389	2.40148	27.7025	1.84907		CCL2	1	1.63423	3.69803	1.52611	3.77182	6.33228		CCL2	1	nd	0.677086	1.57359	7.34458	0.292007
CCL5	1	1.47245	0.538723	1.88086	1.2719	1.90667		CCL5	1	1.20061	1.1569	2.61639	2.22851	4.51131		CCL5	1	1.22641	0.465661	0.718875	0.570739	0.422642
CCR1	1	4.26157	3.65466	1.94547	1.47166	3.14769		CCR1	1	1.31049	3.13533	1.44659	0.934916	0.937008		CCR1	1	3.25189	1.16564	1.34487	1.57411	3.3593
CCR4	1	1.15943	1.57613	1.4729	1.1509	1.83818		CCR4	1	0.937124	1.62257	1.55251	1.46897	1.7187		CCR4	1	1.23722	0.971374	0.948721	0.783474	1.06952
CCR5	1	2.20353	0.930886	0.893489	1.27097	1.67507		CCR5	1	1.35852	3.42425	3.01656	1.20056	1.16573		CCR5	1	1.622	0.271851	0.296195	1.05865	1.43693
CCR6	nd	nd	nd	nd	nd	nd		CCR6	nd	nd	nd	nd	nd	nd		CCR6	nd	nd	nd	nd	nd	nd
CCR8	1	0.66879	0.60478	0.549797	0.502788	1.35379		CCR8	nd	Up-reg	Up-reg	Up-reg	Up-reg	nd		CCR8	n/a	n/a	n/a	n/a	n/a	n/a
CD40	1	0.929284	1.26628	1.25639	0.933775	1.46021		CD40	1	0.852465	1.09106	1.2363	1.31619	1.41141		CD40	1	1.09011	1.16059	1.01625	0.709453	1.03458
CD40LG	1	0.876871	1.04074	1.32446	1.17195	1.78203		CD40LG	1	1.05545	1.87865	1.93186	1.87785	1.80506		CD40LG	1	0.830804	0.553983	0.685591	0.624092	0.987241
CD80	1	1.90868	1.66722	1.2714	1.2754	1.6273		CD80/B7	1	0.78874	1.11784	1.12007	0.672041	1.47183		CD80/B7	1	2.4199	1.49146	1.13511	1.89779	1.10563
CD86	1	1.02581	1.0349	1.25308	1.23288	1.42849		CD86	1	1.16701	1.98948	1.83127	1.38627	1.55541		CD86	1	0.879007	0.520187	0.684268	0.889346	0.9184
CRP	nd	nd	nd	nd	nd	nd		CRP	nd	nd	nd	nd	nd	nd		CRP	nd	nd	nd	nd	nd	nd
CSF2	nd	nd	nd	nd	nd	nd		CSF2	nd	nd	nd	nd	nd	nd		CSF2	nd	nd	nd	nd	nd	nd
CTSS	1	1.13865	1.35417	1.17443	1.02499	1.38092		CTSS	1	0.864189	1.50877	1.40826	1.13256	1.35693		CTSS	1	1.3176	0.897529	0.833957	0.905022	1.01768
CXCL10	1	0.321705	0.566954	0.734796	0.987797	0.308416		CXCL10	1	1.25179	1.62587	2.30343	1.78268	0.906345		CXCL10	1	0.256995	0.348708	0.319001	0.554108	0.340286
CXCL2	nd	nd	nd	nd	nd	nd		CXCL2	nd	nd	nd	nd	nd	nd		CXCL2	nd	nd	nd	nd	nd	nd
CXCR3	1	1.13842	1.40296	1.29036	0.921679	1.45651		CXCR3	1	0.629477	1.72397	1.11459	0.935825	1.53719		CXCR3	1	1.80851	0.813801	1.1577	0.984883	0.947514
FASLG	1	1.10711	0.593134	1.12858	0.784101	2.02656		FASLG	1	0.696759	0.848587	1.63922	1.14666	1.41356		FASLG	1	1.58894	0.698967	0.68849	0.683812	1.43366
FOXP3	1	1.70052	1.49164	1.20737	1.72604	3.62408		FOXP3	1	0.32151	1.33235	1.1528	1.30952	1.91485		FOXP3	1	5.28917	1.11955	1.04733	1.31807	1.89262
GATA3	1	0.806912	0.840001	1.03329	0.821809	1.62149		GATA3	1	0.913464	1.53067	1.28479	1.41547	1.80408		GATA3	1	0.883354	0.548779	0.80425	0.580591	0.898793
ICAM-1	1	1.26635	1.32092	1.38406	1.06747	1.78065		ICAM-1	1	0.672829	1.24142	1.32407	1.39617	1.82312		ICAM-1	1	1.88212	1.06404	1.04531	0.76457	0.976701
IFIT1	1	1.50125	1.37905	1.17557	0.869192	0.97295		IFIT1	1	0.765731	1.55717	1.13727	0.77787	0.690427		IFIT1	1	1.96055	0.885612	1.03368	1.1174	1.4092
IFNA2	1	2.12914	1.86241	0.949893	nd	2.40716		IFNA2	1	2.68017	5.8214	5.99397	5.61509	3.7778		IFNA2	1	0.794404	0.319925	0.158475	nd	0.637186
IFNAR2	1	1.90451	1.9262	1.57222	0.989252	2.14238		IFNAR2	1	0.980816	1.91383	1.58224	1.4044	1.64344		IFNAR2	1	1.94176	1.00647	0.99367	0.704393	1.3036
IFNb	nd	nd	nd	nd	nd	nd		IFNb	nd	nd	nd	nd	nd	nd		IFNb	nd	nd	nd	nd	nd	nd
IFNG	1	0.778813	0.503309	0.840978	0.944181	1.30535		IFNG	1	1.02831	1.42124	1.89088	0.980786	1.98763		IFNG	1	0.757369	0.354133	0.444755	0.962678	0.656734
IFNGR1	1	2.60185	2.51602	1.53516	1.36637	2.5003		IFNGR1	1	1.16739	1.68173	1.39139	1.09016	1.20301		IFNGR1	1	2.22876	1.49609	1.10333	1.25336	2.07837
IL17F	nd	nd	nd	nd	nd	nd		IL-17F	nd	nd	nd	nd	nd	nd		IL-17F	nd	nd	nd	nd	nd	nd
IL10	1	1.52018	1.06387	0.874965	1.67974	1.34638		IL10	1	2.19243	2.2211	3.22259	2.75036	2.69065		IL10	1	0.693378	0.47898	0.27151	0.610733	0.500392
IL12A	nd	nd	nd	nd	nd	nd		IL12A	nd	nd	nd	nd	nd	nd		IL12A	nd	nd	nd	nd	nd	nd
IL12B	nd	nd	nd	nd	nd	nd		IL12B	nd	nd	nd	nd	nd	nd		IL12B	nd	nd	nd	nd	nd	nd
IL13	nd	nd	nd	nd	nd	nd		IL13	nd	nd	nd	nd	nd	nd		IL13	nd	nd	nd	nd	nd	nd
IL17A	nd	nd	nd	nd	nd	nd		IL17A	nd	nd	nd	nd	nd	nd		IL17A	nd	nd	nd	nd	nd	nd
IL18	1	2.99117	3.48755	1.66335	1.96168	3.01813		IL18	1	0.905123	1.31128	1.33297	1.49746	0.885085		IL18	1	3.30471	2.65966	1.24785	1.31	3.40999
IL1A	1	1.76575	2.0867	1.22341	0.869129	1.20429		IL1A	1	0.860359	1.2011	0.953091	0.789856	0.784157		IL1A	1	2.05234	1.73733	1.28363	1.10036	1.53577
IL1B	1	2.42855	1.16555	1.29262	0.71094	1.42958		IL1B	1	1.33751	1.07331	1.28182	1.04986	1.10051		IL1B	1	1.81572	1.08594	1.00843	0.677174	1.29902
IL2	nd	nd	nd	nd	nd	nd		IL2	nd	nd	nd	nd	nd	nd		IL2	nd	nd	nd	nd	nd	nd
IL21	nd	nd	nd	nd	nd	nd		IL21	nd	nd	nd	nd	nd	nd		IL21	nd	nd	nd	nd	nd	nd
IL22	nd	nd	nd	nd	nd	nd		IL22	nd	nd	nd	nd	nd	nd		IL22	nd	nd	nd	nd	nd	nd
IL26	nd	nd	nd	nd	nd	nd		IL26	nd	nd	nd	nd	nd	nd		IL26	nd	nd	nd	nd	nd	nd
IL4	nd	nd	nd	nd	nd	nd		IL4	nd	nd	nd	nd	nd	nd		IL4	nd	nd	nd	nd	nd	nd
IL5	nd	nd	nd	nd	nd	nd		IL5	nd	nd	nd	nd	nd	nd		IL5	nd	nd	nd	nd	nd	nd
IL6	nd	nd	nd	nd	nd	nd		IL6	nd	nd	nd	nd	nd	nd		IL6	nd	nd	nd	nd	nd	nd
IL8	nd	nd	nd	nd	nd	nd		IL8	nd	nd	nd	nd	nd	nd		IL8	nd	nd	nd	nd	nd	nd
IRF1	1	1.36998	1.10921	1.00013	1.05746	1.4394		IRF1	1	0.980532	1.78723	1.35917	1.1527	1.19129		IRF1	1	1.39718	0.620631	0.73584	0.917372	1.20827
IRF3	1	1.82166	1.34732	1.36307	0.943918	1.73094		IRF3	1	1.28535	1.44511	1.84795	1.57516	2.02426		IRF3	1	1.41725	0.932324	0.737611	0.599253	0.855099
IRF7	1	3.14197	1.85714	2.20536	1.46795	2.25675		IRF7	1	1.38932	2.0475	1.98193	1.74693	1.60781		IRF7	1	2.26152	0.907029	1.11273	0.840303	1.40362
IRG6	1	1.60472	1.36796	1.54876	1.42723	1.66101		IRG6	1	1.91802	4.63581	3.00202	1.67477	1.15064		IRG6	1	0.836656	0.295084	0.515905	0.852198	1.44355
JAK2	1	2.60073	1.76647	1.2481	1.24255	1.84558		JAK2	1	1.25373	2.59847	1.80928	1.35709	1.14704		JAK2	1	2.07439	0.679812	0.68983	0.915596	1.609
LGALS3	1	3.72381	3.28277	1.53879	1.38082	2.79317		LGALS3	1	2.1895	1.82192	1.46867	1.17026	1.59688		LGALS3	1	1.70075	1.80182	1.04775	1.17992	1.74914
LYZ	1	1.69031	1.56682	1.17261	0.846204	1.17261		LYZ	1	1.22292	1.26433	1.20999	0.981401	0.63933		LYZ	1	1.3822	1.23924	0.969106	0.86224	1.83412
MAPK1	1	1.44265	1.49499	1.23121	0.986601	1.66437		MAPK1	1	0.89734	1.37653	1.0347	1.06289	1.12288		MAPK1	1	1.6077	1.08606	1.18992	0.928223	1.48223
MBL1	nd	nd	nd	nd	nd	nd		MBL1	nd	nd	nd	nd	nd	nd		MBL1	nd	nd	nd	nd	nd	nd
MX1	1	1.9871	2.00245	1.67415	1.7061	2.26728		MX1	1	1.59187	3.05603	2.36489	2.04695	1.41539		MX1	1	1.24828	0.655248	0.707919	0.833485	1.60188
MYD88	1	3.34731	1.72964	1.26373	0.785407	1.77545		MYD88	1	0.732094	1.76969	1.87229	1.12742	0.64025		MYD88	1	4.57224	0.977369	0.674967	0.696639	2.77306
NFKB1	1	1.26199	1.39962	1.25314	1.17965	1.95693		NFKB1	1	1.15159	1.35907	1.22964	1.54719	1.49872		NFKB1	1	1.09586	1.02984	1.01912	0.762445	1.30573
NFKBIA	1	3.26342	2.36889	1.77526	1.27603	2.15308		NFKBIA	1	1.57763	1.82744	1.77619	1.67615	1.7797		NFKBIA	1	2.06856	1.29629	0.999481	0.761288	1.2098
NLRP3	1	2.90753	2.56825	1.70004	0.818598	2.78513		NLRP3	1	1.0177	2.10136	1.39864	1.10469	0.89204		NLRP3	1	2.85697	1.22218	1.21549	0.741021	3.1222
NOD1	1	1.62209	1.73468	1.34959	0.765439	1.86651		NOD1	1	0.797919	2.34003	1.56584	1.5642	2.14844		NOD1	1	2.03291	0.741307	0.861899	0.489348	0.868771
NRAMP1	1	4.43323	3.60453	2.2557	1.3334	1.99432		NRAMP1	1	1.9287	2.27872	2.30937	1.43448	1.8962		NRAMP1	1	2.29856	1.58182	0.976762	0.929538	1.05175
OAS1	1	2.60818	1.68635	1.68192	1.71223	1.92196		OAS1	1	1.36565	1.76456	2.03329	1.90859	1.46656		OAS1	1	1.90984	0.955676	0.827192	0.89712	1.31053
PTX3	nd	nd	nd	nd	nd	nd		PTX3	nd	nd	nd	nd	nd	nd		PTX3	nd	nd	nd	nd	nd	nd
RAG-1	nd	nd	nd	nd	nd	nd		RAG-1	nd	nd	nd	nd	nd	nd		RAG-1	nd	nd	nd	nd	nd	nd
DDX58	1	1.9243	1.55666	1.30732	1.34212	1.69401		RIG-I/DDX58	1	1.68946	3.20319	2.16372	1.72464	1.14688		RIG-I/DDX58	1	1.139	0.485973	0.604197	0.778205	1.47706
RORC	1	1.18492	1.10959	1.41474	0.804504	2.21257		RORC	1	0.806048	1.05224	0.994054	1.14242	1.1932		RORC	1	1.47003	1.0545	1.42321	0.704212	1.85431
S100A8	1	6.70242	4.08298	0.967727	0.972175	1.66905		S100A8	1	4.54949	2.99844	1.64914	1.12389	1.23789		S100A8	1	1.47323	1.3617	0.586807	0.865008	1.3483
SPP1	1	1.04195	0.91771	1.11839	70.5869	1.26845		SPP1	1	1.74152	2.12995	1.47812	1.9547	1.29239		SPP1	1	0.598297	0.43086	0.756632	36.1114	0.981477
STAT1	1	1.97527	1.46667	1.5231	1.28943	1.52332		STAT1	1	1.13058	1.92037	1.70928	1.4371	1.22695		STAT1	1	1.74714	0.763741	0.891074	0.897246	1.24155
STAT3	1	2.36847	2.37832	1.71195	1.18997	2.44057		STAT3	1	1.13068	2.48841	1.85411	1.26896	1.24819		STAT3	1	2.09472	0.955761	0.923326	0.937756	1.95529
STAT4	1	1.04175	0.931494	1.3512	0.790689	1.60765		STAT4	1	0.934352	1.52884	1.58253	1.25501	1.81458		STAT4	1	1.11494	0.609284	0.853823	0.630029	0.885959
STAT6	1	1.69636	1.54041	1.37019	1.04813	2.03831		STAT6	1	0.883263	1.68973	1.42823	1.26713	1.48508		STAT6	1	1.92057	0.911635	0.959369	0.827167	1.37252
TBX21	1	1.11846	0.601843	0.924494	0.683029	1.46759		TBX21	1	0.943786	1.01641	1.6652	1.23199	2.38549		TBX21	1	1.18508	0.592124	0.555184	0.554409	0.615216
TGFB1	1	1.06626	1.14767	1.38622	1.23056	2.31194		TGFB1	1	0.876658	1.42085	1.3061	1.42907	1.61452		TGFB1	1	1.21627	0.807733	1.06135	0.861092	1.43196
TICAM1	1	0.908079	1.53984	1.47404	0.964322	1.87327		TICAM1	1	0.645694	1.50759	1.58464	1.6644	1.35852		TICAM1	1	1.40636	1.02139	0.930205	0.579382	1.37891
TLR1	1	0.8892	1.12655	1.04901	1.29362	1.55698		TLR1	1	0.969809	1.51411	1.422	0.811041	0.873234		TLR1	1	0.916881	0.744034	0.737699	1.59501	1.783
TLR2	1	3.37372	2.23727	1.25677	1.10425	2.28562		TLR2	1	1.71824	2.59589	1.50321	1.07714	0.92307		TLR2	1	1.96348	0.861849	0.836058	1.02517	2.4761
TLR3	1	1.56993	2.11102	2.50707	1.62939	3.36441		TLR3	1	0.913256	1.122	0.741393	1.03108	0.650783		TLR3	1	1.71905	1.88148	3.38157	1.58028	5.16978
TLR4	1	3.49624	1.95399	1.32958	1.49714	2.76451		TLR4	1	1.63803	2.3778	1.36625	1.40601	1.04927		TLR4	1	2.13442	0.821765	0.973161	1.06482	2.63471
TLR5	nd	nd	nd	nd	nd	nd		TLR5	nd	nd	nd	nd	nd	nd		TLR5	nd	nd	nd	nd	nd	nd
TLR6	1	1.29174	1.10344	0.818347	0.937576	1.48392		TLR6	1	0.851114	0.827793	0.840612	1.14255	1.1005		TLR6	1	1.5177	1.33299	0.973514	0.820599	1.3484
TLR7	1	0.483955	1.21217	1.13485	1.15097	1.60957		TLR7	1	0.812078	2.37931	1.59607	1.02389	0.404923		TLR7	1	0.595946	0.509462	0.711028	1.12411	3.97501
TLR8	1	2.85106	2.27974	4.24413	1.51717	2.1078		TLR8	1	0.93159	1.20318	2.61039	3.52614	4.10612		TLR8	1	3.06042	1.89477	1.62586	0.430264	0.513331
TLR9	1	3.79134	1.47702	1.3605	1.652	3.70478		TLR9	1	0.872322	2.02673	1.33611	1.32975	0.724522		TLR9	1	4.34626	0.728769	1.01825	1.24233	5.1134
TNF	1	0.610643	1.13125	0.74516	0.73008	1.0553		TNF	1	0.480566	1.65967	0.854742	1.02416	0.641982		TNF	1	1.27068	0.681608	0.871795	0.712855	1.64381
TRAF6	1	1.75676	1.42902	1.78411	1.22148	2.46424		TRAF6	1	0.908853	1.25813	1.34443	1.3692	1.73875		TRAF6	1	1.93294	1.13583	1.32704	0.892115	1.41724
TSLP	nd	nd	nd	nd	nd	nd		TSLP	nd	nd	nd	nd	nd	nd		TSLP	nd	nd	nd	nd	nd	nd
TYK2	1	3.97476	2.8352	1.92914	1.04028	2.5119		TYK2	1	1.0074	2.36486	1.89366	1.33407	1.52612		TYK2	1	3.94556	1.19888	1.01874	0.779782	1.64594
VEGFA	1	0.588152	2.82399	0.813633	0.758191	2.45269		VEGFA	1	1.30589	1.44303	1.5275	11.2485	2.32013		VEGFA	1	0.450386	1.95699	0.532658	0.0674035	1.05714
Number of genes differentially expressed
Fold change > 2		23	19	5	2	26				4	24	11	7	9				19	1	1	2	12
Fold change < 0.5		2	0	0	0	1				2	1	0	0	1				2	10	5	3	3
Table explanations
Gene expression normalized to the geometric mean expression of GAPDH, RPL32 and YWHAZ and calibrated against the 0h time point for each treatment."Matrix-M vs Saline" denotes the relative fold change between the groups.
nd	No signal or Cq > 35
n/a	Unable to calculate relative fold change as fold change value for one of the samples is missing
Up-reg	Detected in sample, but unable to calculate fold change to due lack of expression in calibrator sample
